# Supplementary material for: Drug-Induced Hyponatremia: Insights into Pharmacological Mechanisms and Clinical Practice Management
Source: J Clin Med. 2025 Sep 18;14(18):6584. doi: 10.3390/jcm14186584 (PMC12471027; doi:10.3390/jcm14186584)
Supplement: Supplementary file 1 [file jcm-14-06584-s001.zip]

Archive with 1 entries (1 files):
- jcm-3808497-supplementary.pdf
